# Supplementary material for: NLRP3 inflammasome activity is upregulated in an in-vitro model of COPD exacerbation
Source: PLoS One. 2019 May 21;14(5):e0214622. doi: 10.1371/journal.pone.0214622 (PMC6529002; doi:10.1371/journal.pone.0214622)
Supplement: S1 Table — The effect of cigarette smoke exposure with or without LPS exposure on cell`s viability: A-549 cells were incubated for 24 hours with CSE of 2%, 4% and 10% or with the combination of LPS (0.1 μg\ml). Control group incubated with medium alone (FCS 1%). Cell viability evaluated by using XTT test. The data represent the mean ± SEM of 3 experiments (XLSX) [file pone.0214622.s001.xlsx]

## Sheet: גיליון1
S1 Table. The effect of cigarette smoke exposure with or without LPS exposure on cell`s viability:
Cell viability (%) = (concentration of CSE\control=cells without any exposure, only medium of 2% FCS)
	control	0.02	0.04	0.1	2%+LPS	4%+LPS	10%+lps
	100	42.83	15.92	14.69	27.3773	17.8866	30
	100	43.3	16.85	12.72	27.683	35.5463	26.6
	100	37.73	16.02	15.77	24.758	29.4221	0.5
	100	31.53	12.15	15.12	27.6797	35.788	1.5
	100	17.23	13.25	13.17	27.3551	34.225	39.8
	100	21.13	9.193	13.74	27.3913	36.939	0
Average	100	32.29	13.9	14.2	27.04	31.63	16.4
