# Supplementary material for: NLRP3 inflammasome activity is upregulated in an in-vitro model of COPD exacerbation
Source: PLoS One. 2019 May 21;14(5):e0214622. doi: 10.1371/journal.pone.0214622 (PMC6529002; doi:10.1371/journal.pone.0214622)
Supplement: S2 Table — The level of IL-8 and MCP-1 in response to cigarrete smoke exposure as an in vitro model of COPD: A-549 cells were incubated for 24 hours with CSE of 2%, 4% and 10% or with medium alone (FCS 1%, control group). The culture supernatants were collected and the concentrations of IL-8 (A) and MCP-1(B) were measured by ELISA. The data represent the mean of 3 experiments ± SEM. (XLSX) [file pone.0214622.s002.xlsx]

## Sheet: גיליון1
S2 Table. The level of IL-8 and MCP-1 in response to cigarrete smoke exposure as an in vitro model of COPD
	S2(A): IL 8 (pg/ml)							S2(B): MCP-1 (pg/ml)
	Control	0.02	0.04	0.1				Control	0.02	0.04	0.1
	674.413	862.869	947.755	1088.84				2898.86	4415.66	5062.61	4955.44
	675.16	781.705	833.679	959.388				2832.94	4330.67	5014.57	5248.01
	673.666	948.647	1071.3	1230				2966.15	4501.89	5110.96	4674.44
	674.711	897.97	941.529	1112.75				2901.33	4413.91	5060.68	5045.28
	675.309	892.807	946.508	1109.96				2896.64	4413.56	5064.53	5130.77
	673.815	891.433	947.221	1104.21				2900.1	4417.06	5065.81	5127.27
Average	674.512	879.239	947.999	1100.86			Average	2899.34	4415.46	5063.19	5030.2
