# Supplementary material for: NLRP3 inflammasome activity is upregulated in an in-vitro model of COPD exacerbation
Source: PLoS One. 2019 May 21;14(5):e0214622. doi: 10.1371/journal.pone.0214622 (PMC6529002; doi:10.1371/journal.pone.0214622)
Supplement: S3 Table — The level of IL-8 and MCP-1 in response to cigarrete smoke exposure and LPS as an in vitro model of COPD exacerbation: A-549 cells were incubated for 24 hours with LPS (0.1μg\ml) and CSE of 2%, 4% and 10% or with LPS alone (control group). The culture supernatants were collected and the concentrations of IL-8 and MCP-1 were measured by ELISA. The data represent the mean of 3 experiments ± SEM. (XLSX) [file pone.0214622.s003.xlsx]

## Sheet: גיליון1
S3 Table. The level of IL-8 and MCP-1 in response to cigarrete smoke exposure and LPS as an in vitro model of COPD exacerbation:
		S3 (A) : IL-8 (pg/ml)							S3 (B) :MCP-1(pg/ml)
	Control	CSE 2% +LPS	CSE 4% +LPS	CSE 10% +LPS				Control	CSE 2% +LPS	CSE 4% +LPS	CSE 10% +LPS
	867.93	973.831	1017.09	1372.37				4938.37	4949.75	5558.01	5679.8
	770.566	986.586	1005	1676.05				4934.58	4927.01	5431.81	5599.11
	972.018	961.186	1029.28	1116.54				4942.16	4972.56	5367.41	5761.21
	865.397	947.221	1024.96	1370.49				4940.26	4957.72	5307.48	5678.14
	867.085	974.194	1022.14	1370.02				4937.99	4963.42	5433.02	5681.88
	868.944	983.113	1021.77	1375.44				4938.75	4961.14	5046.43	5673.57
	868.657	971.022	1020.04	1380.15				4938.68	4955.27	5357.36	5678.95
Average	868.657	971.022	1020.04	1380.15			Average	4938.68	4955.27	5357.36	5678.95
