# Supplementary material for: NLRP3 inflammasome activity is upregulated in an in-vitro model of COPD exacerbation
Source: PLoS One. 2019 May 21;14(5):e0214622. doi: 10.1371/journal.pone.0214622 (PMC6529002; doi:10.1371/journal.pone.0214622)
Supplement: S4 Table — The effect of CSE with different concentrations on the activity of IL-1β as a part of COPD and COPD exacerbation in vitro model: A-549 cells were incubated for 24 hours with the following treatments:(A)- CSE of 2%, 4% and 10% or with medium alone (FCS 1%, control group), (B)- LPS (0.1μg\ml) and CSE of 2%, 4% and 10% or with LPS alone (control group). The culture supernatants were collected. The concentration of IL-1β was measured by ELISA. The data represent the mean of 3 experiments ± SEM. (XLSX) [file pone.0214622.s004.xlsx]

## Sheet: גיליון1
S4 Table. The effect of CSE with different concentrations on the activity of IL-1β as a part of COPD and COPD exacerbation in vitro model:
					Il 1- beta (pg/ml)
S4 (A):						S4(B):
	Control	0.02	0.04	0.1			LPS	2% + LPS	4% + LPS	10% + LPS
	728.297	923.531	1022.12	1059.93			926.853	1075.97	1131.35	1655.4
	730.582	1003.91	1019.51	1033.47			1024.73	1070.61	1257.97	1199.8
	726.015	846.111	1018.64	1086.74			833.337	1081.35	1012.56	1679.82
	729.211	924.859	1019.86	1058.15			827.137	1075.97	1237.01	1614.57
	728.754	922.701	1108.46	1074.54			1009.27	1069	1253.25	1627.2
	727.08	924.029	939.358	1037.16			835.089	1072.93	1257.38	1413.91
Average	728.323	924.19	1021.32	1058.33		Average	909.404	1074.31	1191.59	1531.78
