# Supplementary material for: NLRP3 inflammasome activity is upregulated in an in-vitro model of COPD exacerbation
Source: PLoS One. 2019 May 21;14(5):e0214622. doi: 10.1371/journal.pone.0214622 (PMC6529002; doi:10.1371/journal.pone.0214622)
Supplement: S5 Table — The level of NLRP3 inflammasome in different concentrations of CSE with or without exposure to LPS, as a part of an in vitro model for COPD and COPD exacerbation: A-549 cells were incubated for 24 hours with the following treatments: (A)- CSE of 2%, 4% and 10% or with medium alone (control group), (B)- CSE of 2%, 4% and 10% and LPS (0.1μg\ml) or with LPS (0.1μg\ml) alone (control group), then culture supernatants were collected. NLRP3 level was evaluated by Flow cytometry. The data represent the mean of 3 experiments ± SEM. (XLSX) [file pone.0214622.s005.xlsx]

## Sheet: גיליון1
S5 Table. The level of NLRP3 inflammasome in different concentrations of CSE with or without exposure to LPS, as a part of an in vitro model for COPD and COPD exacerbation:
					NLRP 3 (mean of counts)
S5 (A):							S5 (B):
	Control	0.02	0.04	0.1				LPS	2% + LPS	4% + LPS	10% + LPS
	21.25	21.01	25.71	37.46				21.47	25.75	32.88	46.16
	20.23	20.54	26.42	36.78				21.89	25.41	32.19	47.85
	22.11	21.36	25.82	37.65				21.53	25.93	32.56	47.22
Average	21.1967	20.97	25.9833	37.2967			Average	21.63	25.6967	32.5433	47.0767
